# Supplementary material for: Artificial association of memory events by optogenetic stimulation of hippocampal CA3 cell ensembles
Source: Mol Brain. 2019 Jan 8;12:2. doi: 10.1186/s13041-018-0424-1 (PMC6323779; doi:10.1186/s13041-018-0424-1)
Supplement: Supplementary file 4 — Input-output function. Data of input-output function obtained from KA1::Cre and CA3-NR1 KO mice infected with AAV-EF1α::DIO-ChR2-mCherry in the CA3 region. Laser power and fEPSP amplitude at the time of getting maximum fEPSP amplitude and at the time of using 50% of this stimulation intensity are shown. There was no statistical difference of input-output function between the groups (50% stimulation intensity, unpaired Student’s t test; t6 = 0.6807, p = 0.5214; 100% stimulation intensity, unpaired Student’s t test; t6 = 0.8144, p = 0.4465; 50% fEPSP amplitude, unpaired Student’s t test; t6 = 0.6289, p = 0.5526; 100% fEPSP amplitude, t6 = 0.7006, p = 0.5098). (XLS 27 kb) [file 13041_2018_424_MOESM4_ESM.xls]

## Sheet: Sheet1
		Laser power (mW)		fEPSP amplitude (mV)
	Stimulation intensity	KA1::Cre	CA3-NR1 KO	KA1::Cre	CA3-NR1 KO
	50%	1.9 ± 0.5	1.3 ± 0.6	-1.2 ± 0.3	-0.9 ± 0.3
	100%	15.2 ± 3.2	11.8 ± 2.7	-2.3 ± 0.5	-1.7 ± 0.6
					Means ± SEMs
